# Supplementary material for: Effects of ACLY Inhibition on Body Weight Distribution: A Drug Target Mendelian Randomization Study
Source: Genes (Basel). 2024 Aug 12;15(8):1059. doi: 10.3390/genes15081059 (PMC11353272; doi:10.3390/genes15081059)
Supplement: Supplementary file 1 [file genes-15-01059-s001.zip]

Archive with 1 entries (1 files):
- genes-3126996-supplementary.pdf
